# Supplementary material for: Identification and Characterization of Chalcone Isomerase Genes Involved in Flavonoid Production in Dracaena cambodiana
Source: Front Plant Sci. 2021 Feb 25;12:616396. doi: 10.3389/fpls.2021.616396 (PMC7947852; doi:10.3389/fpls.2021.616396)
Supplement: Supplementary file 1 [file Table_1.xlsx]

## Sheet: Sheet1
Table S1. Detailed information of transcriptome data used in this study.
Gene	Gene ID	FPKM(inducer treatment)
		0 d	3 d	6 d
DcCHI1	comp117347_c0_seq1	0.301598	15.2435	22.3433
DcCHI2	comp55258_c1_seq1	0.201065	0.152435	0.173316
DcCHI4	comp116889_c0_seq1	3.29999	13.8368	51.4986
DcCHI5	comp4668674_c0_seq1	0.231927	2.32977	0.199918
DcFAP1	comp100624_c0_seq1	0.214932	0.407368	0
DcFAP2	comp86674_c0_seq1	1.79446	4.57603	3.35922
DcFAP3	comp104274_c0_seq1	2.57876	9.90681	7.45227
DcFAP4	comp1048679_c0_seq1	0.32591	4.71518	3.21509
