# Supplementary material for: Identification and Characterization of Chalcone Isomerase Genes Involved in Flavonoid Production in Dracaena cambodiana
Source: Front Plant Sci. 2021 Feb 25;12:616396. doi: 10.3389/fpls.2021.616396 (PMC7947852; doi:10.3389/fpls.2021.616396)
Supplement: Supplementary file 2 [file Table_2.xlsx]

## Sheet: Sheet1
Table S2. Primers used in this study.
The purpose of primers	Primer name	Forward primer sequence	Reverse primer sequence	Enzyme cutting site
Primers used for qRT-PCR	qDcCHI1F/R	CACGGTGTATCTCCTATGTTAAA	GACACACGCATAGTCATCTC
	qDcCHI4F/R	CTTCCCTGCGAGTTCTTATAC	CTGTAGACCCACCCAAATAC
	qDcActinF/R	ACCGAGAGAGGGTACTCATT	CCAGCTCCTGCTCGTAATC
	qNbActinF/R	TCCTGATGGGCAAGTGATTAC	GAATCCACGAGACCACATACAA
Primers used for functional analysis in vitro	PET-DcCHI1F/R	CGAGAATTCATGGCCAAGCGTTCCCCGGCG	CGAGTCGACAGATTCATTCATAAGCTGTGA	EcoRI/SalI
	PET-DcCHI4F/R	CGAGAATTCATGGGCTCTGAGATAGTGATGG	CGAGTCGACAGCAGCAGATAACATAGTCCC	EcoRI/SalI
Primers used for overexpression	OE-DcCHI1F/R	AGTGGTCTCTGTCCAGTCCTATGGCCAAGCGTTCCCCGGCG	GGTCTCAGCAGACCACAAGTCTAAGATTCATTCATAAGCTG
	OE-DcCHI4F/R	AGTGGTCTCTGTCCAGTCCTATGGGCTCTGAGATAGTGATGG	GGTCTCAGCAGACCACAAGTTTAAGCAGCAGATAACATAGTCC
transgene-specific primer	TS-DcCHI1F/R	ATGGCCAAGCGTTCCCCGG	AGATTCATTCATAAGCTGTGA
	TS-DcCHI4F/R	ATGGGCTCTGAGATAGTGATG	AGCAGCAGATAACATAGTCCC
